# Supplementary material for: Snapin Specifically Up-Regulates Cav1.3 Ca2+ Channel Variant with a Long Carboxyl Terminus
Source: Int J Mol Sci. 2021 Oct 19;22(20):11268. doi: 10.3390/ijms222011268 (PMC8537452; doi:10.3390/ijms222011268)
Supplement: Supplementary file 1 [file ijms-22-11268-s001.zip]

Archive with 1 entries (1 files):
- ijms-1404113-supplementary.pdf
